# Supplementary material for: Infective Endocarditis in Children as an Increasing Clinical Problem—A Case Series
Source: Children (Basel). 2024 Mar 20;11(3):371. doi: 10.3390/children11030371 (PMC10969324; doi:10.3390/children11030371)
Supplement: Supplementary file 1 [file children-11-00371-s001.zip]

Archive with 1 entries (1 files):
- children-2895094-supplementary.pdf
